# Supplementary material for: Roles of Organohalide-Respiring Dehalococcoidia in Carbon Cycling
Source: mSystems. 2020 Jun 9;5(3):e00757-19. doi: 10.1128/mSystems.00757-19 (PMC7289593; doi:10.1128/mSystems.00757-19)
Supplement: TABLE S1 [file mSystems.00757-19-st001.xlsx]

## Sheet: Table
Microorganisms	Sequencing Type	Ecosystem/Ecosystem type/Ecosystem subtype	Geographic Location	References
Dehalococcoides mccartyi 11a	Whole Genome	Engineered/Industrial districts	Hubei, China	Low et at 2015, Lee et al. 2013
Dehalococcoides mccartyi 11a5	Whole Genome	Engineered/Landfills	China: Guiyu	Cheng et al. 2010
Dehalococcoides mccartyi 195	Whole Genome	Engineered/Wastewater treatment plants	Ithaca, New York, USA	X. Maymó-Gatel et al. 1997; Seshadri et al. 2005
Dehalococcoides mccartyi BAV1	Whole Genome	Aquatic/Freshwater/Groundwater	Bachman Road site, Oscoda, Michigan, USA	He et al. 2003
Dehalococcoides mccartyi FL2	Whole Genome	Aquatic/Freshwater/Sediments	Red Cedar River , Okemos, Michigan, USA	He et al. 2005, Yan et al. 2019
Dehalococcoides mccartyi BTF08	Whole Genome	Industrial production/Engineered	Bitterfeld, Germany	Pöritz et al. 2013
Dehalococcoides mccartyi CBDB1	Whole Genome	Aquatic/Freshwater/Lotic	Jena, Germany	Kube et al. 2005
Dehalococcoides mccartyi CG1	Whole Genome	Engineered/Landfills	Guiyu, China	Wang et al. 2014
Dehalococcoides mccartyi CG3	Whole Genome	Engineered/Landfills	Guiyu, China	Wang et al. 2014
Dehalococcoides mccartyi CG4	Whole Genome	Engineered/Landfills	Guiyu, China	Wang et al. 2014
Dehalococcoides mccartyi CG5	Whole Genome	Engineered/Landfills	Guiyu, China	Wang et al. 2014
Dehalococcoides mccartyi DCMB5	Whole Genome	Aquatic/Freshwater/Lotic	Spittelwasser creek, Bitterfeld, Germany	Pöritz et al. 2013
Dehalococcoides mccartyi GT	Whole Genome	Aquatic/Freshwater/Groundwater	Cottage Grove, WI, USA	Sung et al. 2006
Dehalococcoides mccartyi GY50	Whole Genome	Engineered/Landfills	China: Guiyu	Ding et al. 2017
Dehalococcoides mccartyi MB	Whole Genome	Aquatic/Marine/Sediments	San Francisco, USA	Low et at 2015, Cheng et al. 2009
Dehalococcoides mccartyi SG1	Whole Genome	Engineered/Industrial wastewater treatment plant	Singapore	Wang et al. 2014
Dehalococcoides mccartyi VS	Whole Genome	Aquatic/Freshwater/Groundwater	Texas	Rosner et al. 1997
Dehalococcoides sp. UCH007	Whole Genome	Aquatic/Freshwater/Groundwater	Japan	Uchino et al. 2015
Dehalogenimonas alkenigignens IP3-3	Whole Genome	Aquatic/Freshwater/Groundwater	Louisiana, USA	Bowman et al. 2013; Key et al 2016
Dehalogenimonas formicexedens NSZ-14	Whole Genome	Aquatic/Freshwater/Groundwater	Baton Rouge, Louisiana, USA	Key et al. 2017
Dehalogenimonas lykanthroporepellens BL-DC-9	Whole Genome	Wastewater/Industrial wastewater/Petrochemical	Baton Rouge, Louisiana, USA	Yan et al. 2009
Dehalogenimonas sp. WBC-2	Whole Genome	Aquatic/Freshwater/Wetland	Aberdeen Proving Grounds (APG), USA Aberdeen, MD, USA	Molenda et al. 2015
Dehalogenimonas sp. GP	Metagenome-Assembled Genome	Terrestrial/Grassland/Prairies	Stuttgart, Germany	Yang et al. 2017
Dehalococcoidia bacterium CG2_30_46_19	Metagenome-Assembled Genome	Aquatic/Freshwater	Green River, Utah, USA	Probst et al. 2017
Dehalococcoidia bacterium CG2_30_46_9	Metagenome-Assembled Genome	Aquatic/Freshwater	Green River, Utah, USA	Probst et al. 2017
Dehalococcoidia bacterium NAT199	Metagenome-Assembled Genome	Aquatic/Marine	TARA_032 (Marine microbial communities from Tara Oceans - TARA_A100001035)	Tully et al. 2018
Dehalococcoidia bacterium NAT453	Metagenome-Assembled Genome	Aquatic/Marine	TARA_032 (Marine microbial communities from Tara Oceans - TARA_A100001035)	Tully et al. 2018
Dehalococcoidia bacterium NP126	Metagenome-Assembled Genome	Aquatic/Marine	TARA_032 (Marine microbial communities from Tara Oceans - TARA_A100001035)	Tully et al. 2018
Dehalococcoidia bacterium NP135	Metagenome-Assembled Genome	Aquatic/Marine	TARA_032 (Marine microbial communities from Tara Oceans - TARA_A100001035)	Tully et al. 2018
Dehalococcoidia bacterium RS360	Metagenome-Assembled Genome	Aquatic/Marine	TARA_032 (Marine microbial communities from Tara Oceans - TARA_A100001035)	Tully et al. 2018
Dehalococcoidia bacterium RS371	Metagenome-Assembled Genome	Aquatic/Marine	TARA_032 (Marine microbial communities from Tara Oceans - TARA_A100001035)	Tully et al. 2018
Dehalococcoidia bacterium RS413	Metagenome-Assembled Genome	Aquatic/Marine	TARA_032 (Marine microbial communities from Tara Oceans - TARA_A100001035)	Tully et al. 2018
Dehalococcoidales bacterium NP138	Metagenome-Assembled Genome	Aquatic/Marine	TARA_065 (Marine microbial communities from Tara Oceans - TARA_B000000437)	Tully et al. 2018
Dehalococcoidia bacterium ARS116	Metagenome-Assembled Genome	Aquatic/Marine	TARA_065 (Marine microbial communities from Tara Oceans - TARA_B000000437)	Tully et al. 2018
Dehalococcoidia bacterium RS420	Metagenome-Assembled Genome	Aquatic/Marine	TARA_066 (Marine microbial communities from Tara Oceans - TARA_B000000475)	Tully et al. 2018
Dehalococcoidia bacterium RS463	Metagenome-Assembled Genome	Aquatic/Marine	TARA_066 (Marine microbial communities from Tara Oceans - TARA_B000000475)	Tully et al. 2018
Dehalococcoidia bacterium RS654	Metagenome-Assembled Genome	Aquatic/Marine	TARA_066 (Marine microbial communities from Tara Oceans - TARA_B000000475)	Tully et al. 2018
Dehalococcoidia bacterium SAT123	Metagenome-Assembled Genome	Aquatic/Marine	TARA_066 (Marine microbial communities from Tara Oceans - TARA_B000000475)	Tully et al. 2018
Dehalococcoidia bacterium SAT154	Metagenome-Assembled Genome	Aquatic/Marine	TARA_066 (Marine microbial communities from Tara Oceans - TARA_B000000475)	Tully et al. 2018
Dehalococcoidia bacterium SAT1579	Metagenome-Assembled Genome	Aquatic/Marine	TARA_066 (Marine microbial communities from Tara Oceans - TARA_B000000475)	Tully et al. 2018
Dehalococcoidia bacterium SAT203	Metagenome-Assembled Genome	Aquatic/Marine	TARA_066 (Marine microbial communities from Tara Oceans - TARA_B000000475)	Tully et al. 2018
Dehalococcoidaceae bacterium RS451	Metagenome-Assembled Genome	Aquatic/Marine	TARA_036 (Marine microbial communities from Tara Oceans - TARA_B100000034)	Tully et al. 2018
Dehalococcoidales bacterium ARS1013	Metagenome-Assembled Genome	Aquatic/Marine	TARA_036 (Marine microbial communities from Tara Oceans - TARA_B100000034)	Tully et al. 2018
Dehalococcoidales bacterium ARS1168	Metagenome-Assembled Genome	Aquatic/Marine	TARA_036 (Marine microbial communities from Tara Oceans - TARA_B100000034)	Tully et al. 2018
Dehalococcoidales bacterium ARS79	Metagenome-Assembled Genome	Aquatic/Marine	TARA_036 (Marine microbial communities from Tara Oceans - TARA_B100000034)	Tully et al. 2018
Dehalococcoidia bacterium SP178	Metagenome-Assembled Genome	Aquatic/Marine	TARA_036 (Marine microbial communities from Tara Oceans - TARA_B100000034)	Tully et al. 2018
Dehalococcoidia bacterium SP4044	Metagenome-Assembled Genome	Aquatic/Marine	TARA_036 (Marine microbial communities from Tara Oceans - TARA_B100000034)	Tully et al. 2018
Dehalococcoidia bacterium RS435	Metagenome-Assembled Genome	Aquatic/Marine	TARA_128 (Marine microbial communities from Tara Oceans - TARA_B100000614)	Tully et al. 2018
Dehalococcoidia bacterium SAT207	Metagenome-Assembled Genome	Aquatic/Marine	TARA_128 (Marine microbial communities from Tara Oceans - TARA_B100000614)	Tully et al. 2018
Dehalococcoidia bacterium SAT215	Metagenome-Assembled Genome	Aquatic/Marine	TARA_128 (Marine microbial communities from Tara Oceans - TARA_B100000614)	Tully et al. 2018
Dehalococcoidia bacterium SAT2604	Metagenome-Assembled Genome	Aquatic/Marine	TARA_128 (Marine microbial communities from Tara Oceans - TARA_B100000614)	Tully et al. 2018
Dehalococcoidia bacterium SP3985	Metagenome-Assembled Genome	Aquatic/Marine	TARA_128 (Marine microbial communities from Tara Oceans - TARA_B100000614)	Tully et al. 2018
Dehalococcoidales bacterium ARS1330	Metagenome-Assembled Genome	Aquatic/Marine	TARA_137 (Marine microbial communities from Tara Oceans - TARA_B100001964)	Tully et al. 2018
Dehalococcoidia bacterium NAT172	Metagenome-Assembled Genome	Aquatic/Marine	TARA_137 (Marine microbial communities from Tara Oceans - TARA_B100001964)	Tully et al. 2018
Dehalococcoidia bacterium NP1001	Metagenome-Assembled Genome	Aquatic/Marine	TARA_137 (Marine microbial communities from Tara Oceans - TARA_B100001964)	Tully et al. 2018
Dehalococcoidia bacterium SP4114	Metagenome-Assembled Genome	Aquatic/Marine	TARA_137 (Marine microbial communities from Tara Oceans - TARA_B100001964)	Tully et al. 2018
Dehalococcoidia bacterium EAC2090	Metagenome-Assembled Genome	Aquatic/Marine	TARA_004 (Marine microbial communities from Tara Oceans - TARA_X000000263)	Tully et al. 2018
Dehalococcoidia bacterium EAC2092	Metagenome-Assembled Genome	Aquatic/Marine	TARA_004 (Marine microbial communities from Tara Oceans - TARA_X000000263)	Tully et al. 2018
Dehalococcoidia bacterium NAT119	Metagenome-Assembled Genome	Aquatic/Marine	TARA_004 (Marine microbial communities from Tara Oceans - TARA_X000000263)	Tully et al. 2018
Dehalococcoidia bacterium NAT164	Metagenome-Assembled Genome	Aquatic/Marine	TARA_004 (Marine microbial communities from Tara Oceans - TARA_X000000263)	Tully et al. 2018
Dehalococcoidia bacterium SP4021	Metagenome-Assembled Genome	Aquatic/Marine	TARA_004 (Marine microbial communities from Tara Oceans - TARA_X000000263)	Tully et al. 2018
Dehalococcoidia bacterium DG_18	Metagenome-Assembled Genome	Aquatic/Marine/Oceanic	White Oak River estuary, North Carolina, USA	Baker et al. 2015
Dehalococcoidia bacterium DG_22	Metagenome-Assembled Genome	Aquatic/Marine/Oceanic	White Oak River estuary, North Carolina, USA	Baker et al. 2015
Dehalococcoidia bacterium SG8_51_3	Metagenome-Assembled Genome	Aquatic/Marine/Oceanic	White Oak River estuary, North Carolina, USA	Baker et al. 2015
Dehalococcoidia bacterium SM23_28_1	Metagenome-Assembled Genome	Aquatic/Marine/Oceanic	White Oak River estuary, North Carolina, USA	Baker et al. 2015
Dehalococcoidia bacterium SM23_28_2	Metagenome-Assembled Genome	Aquatic/Marine/Oceanic	White Oak River estuary, North Carolina, USA	Baker et al. 2015
Dehalococcoides sp. JdFR-54	Metagenome-Assembled Genome	Aquatic/Marine/Volcanic	Juan de Fuca Ridge flank, Pacific Ocean	Jungbluth et al. 2017
Dehalococcoides sp. JdFR-55	Metagenome-Assembled Genome	Aquatic/Marine/Volcanic	Juan de Fuca Ridge flank, Pacific Ocean	Jungbluth et al. 2017
Dehalococcoides sp. JdFR-56	Metagenome-Assembled Genome	Aquatic/Marine/Volcanic	Juan de Fuca Ridge flank, Pacific Ocean	Jungbluth et al. 2017
Dehalococcoides sp. JdFR-57	Metagenome-Assembled Genome	Aquatic/Marine/Volcanic	Juan de Fuca Ridge flank, Pacific Ocean	Jungbluth et al. 2017
Dehalococcoides sp. JdFR-58	Metagenome-Assembled Genome	Aquatic/Marine/Volcanic	Juan de Fuca Ridge flank, Pacific Ocean	Jungbluth et al. 2017
Dehalococcoidia bacterium SCGC AB-539-J10	Single Cell Analysis	Aquatic/Marine/Sediments	Aarhus Bay, Denmark	Wasmund et al. 2014
Dehalococcoidia bacterium Dsc1	Single Cell Analysis	Aquatic/Marine/Sediments	Southeast Pacific off Peru	Kaster et al. 2014
Dehalococcoidia bacterium DscP2	Single Cell Analysis	Aquatic/Marine/Sediments	Southeast Pacific off Peru	Kaster et al. 2014
Dehalococcoidia bacterium SCGC AB-540-C11	Single Cell Analysis	Aquatic/Marine/Sediments	Aarhus Bay, Denmark	Wasmund et al. 2016
Dehalococcoidia bacterium SCGC AG-200-A03	Single Cell Analysis	Aquatic/Marine/Oceanic	Mid-Ocean Ridge, Arctic Ocean	Chen et al. 2019 (JGI)
Dehalococcoidia bacterium SCGC AG-200-B03	Single Cell Analysis	Aquatic/Marine/Oceanic	Mid-Ocean Ridge, Arctic Ocean	Chen et al. 2019 (JGI)
Dehalococcoidia bacterium SCGC AG-200-C05	Single Cell Analysis	Aquatic/Marine/Oceanic	Mid-Ocean Ridge, Arctic Ocean	Chen et al. 2019 (JGI)
Dehalococcoidia bacterium SCGC AG-200-E23	Single Cell Analysis	Aquatic/Marine/Oceanic	Mid-Ocean Ridge, Arctic Ocean	Chen et al. 2019 (JGI)
Dehalococcoidia bacterium SCGC AG-200-G19	Single Cell Analysis	Aquatic/Marine/Oceanic	Mid-Ocean Ridge, Arctic Ocean	Chen et al. 2019 (JGI)
Dehalococcoidia bacterium SCGC AG-200-G22	Single Cell Analysis	Aquatic/Marine/Oceanic	Mid-Ocean Ridge, Arctic Ocean	Chen et al. 2019 (JGI)
Dehalococcoidia bacterium SCGC AG-200-K21	Single Cell Analysis	Aquatic/Marine/Oceanic	Mid-Ocean Ridge, Arctic Ocean	Chen et al. 2019 (JGI)
Dehalococcoidia bacterium SCGC AG-205-B13	Single Cell Analysis	Aquatic/Marine/Oceanic	Mid-Ocean Ridge, Arctic Ocean	Chen et al. 2019 (JGI)
Dehalococcoidia bacterium SCGC AG-205-C05	Single Cell Analysis	Aquatic/Marine/Oceanic	Mid-Ocean Ridge, Arctic Ocean	Chen et al. 2019 (JGI)
Dehalococcoidia bacterium SCGC AG-205-C16	Single Cell Analysis	Aquatic/Marine/Oceanic	Mid-Ocean Ridge, Arctic Ocean	Chen et al. 2019 (JGI)
Dehalococcoidia bacterium SCGC AG-205-C19	Single Cell Analysis	Aquatic/Marine/Oceanic	Mid-Ocean Ridge, Arctic Ocean	Chen et al. 2019 (JGI)
Dehalococcoidia bacterium SCGC AG-205-E11	Single Cell Analysis	Aquatic/Marine/Oceanic	Mid-Ocean Ridge, Arctic Ocean	Chen et al. 2019 (JGI)
Dehalococcoidia bacterium SCGC AG-205-F11	Single Cell Analysis	Aquatic/Marine/Oceanic	Mid-Ocean Ridge, Arctic Ocean	Chen et al. 2019 (JGI)
Dehalococcoidia bacterium SCGC AG-205-F19	Single Cell Analysis	Aquatic/Marine/Oceanic	Mid-Ocean Ridge, Arctic Ocean	Chen et al. 2019 (JGI)
Dehalococcoidia bacterium SCGC AG-205-F21	Single Cell Analysis	Aquatic/Marine/Oceanic	Mid-Ocean Ridge, Arctic Ocean	Chen et al. 2019 (JGI)
Dehalococcoidia bacterium SCGC AG-205-G03	Single Cell Analysis	Aquatic/Marine/Oceanic	Mid-Ocean Ridge, Arctic Ocean	Chen et al. 2019 (JGI)
Dehalococcoidia bacterium SCGC AG-205-G09	Single Cell Analysis	Aquatic/Marine/Oceanic	Mid-Ocean Ridge, Arctic Ocean	Chen et al. 2019 (JGI)
Dehalococcoidia bacterium SCGC AG-205-G20	Single Cell Analysis	Aquatic/Marine/Oceanic	Mid-Ocean Ridge, Arctic Ocean	Chen et al. 2019 (JGI)
Dehalococcoidia bacterium SCGC AG-205-I02	Single Cell Analysis	Aquatic/Marine/Oceanic	Mid-Ocean Ridge, Arctic Ocean	Chen et al. 2019 (JGI)
Dehalococcoidia bacterium SCGC AG-205-I03	Single Cell Analysis	Aquatic/Marine/Oceanic	Mid-Ocean Ridge, Arctic Ocean	Chen et al. 2019 (JGI)
Dehalococcoidia bacterium SCGC AG-205-I04	Single Cell Analysis	Aquatic/Marine/Oceanic	Mid-Ocean Ridge, Arctic Ocean	Chen et al. 2019 (JGI)
Dehalococcoidia bacterium SCGC AG-205-I10	Single Cell Analysis	Aquatic/Marine/Oceanic	Mid-Ocean Ridge, Arctic Ocean	Chen et al. 2019 (JGI)
Dehalococcoidia bacterium SCGC AG-205-I13	Single Cell Analysis	Aquatic/Marine/Oceanic	Mid-Ocean Ridge, Arctic Ocean	Chen et al. 2019 (JGI)
Dehalococcoidia bacterium SCGC AG-205-J23	Single Cell Analysis	Aquatic/Marine/Oceanic	Mid-Ocean Ridge, Arctic Ocean	Chen et al. 2019 (JGI)
Dehalococcoidia bacterium SCGC AG-205-K02	Single Cell Analysis	Aquatic/Marine/Oceanic	Mid-Ocean Ridge, Arctic Ocean	Chen et al. 2019 (JGI)
Dehalococcoidia bacterium SCGC AG-205-K05	Single Cell Analysis	Aquatic/Marine/Oceanic	Mid-Ocean Ridge, Arctic Ocean	Chen et al. 2019 (JGI)
Dehalococcoidia bacterium SCGC AG-205-K13	Single Cell Analysis	Aquatic/Marine/Oceanic	Mid-Ocean Ridge, Arctic Ocean	Chen et al. 2019 (JGI)
Dehalococcoidia bacterium SCGC AG-205-K17	Single Cell Analysis	Aquatic/Marine/Oceanic	Mid-Ocean Ridge, Arctic Ocean	Chen et al. 2019 (JGI)
Dehalococcoidia bacterium SCGC AG-205-K20	Single Cell Analysis	Aquatic/Marine/Oceanic	Mid-Ocean Ridge, Arctic Ocean	Chen et al. 2019 (JGI)
Dehalococcoidia bacterium SCGC AG-205-L02	Single Cell Analysis	Aquatic/Marine/Oceanic	Mid-Ocean Ridge, Arctic Ocean	Chen et al. 2019 (JGI)
Dehalococcoidia bacterium SCGC AG-205-M10	Single Cell Analysis	Aquatic/Marine/Oceanic	Mid-Ocean Ridge, Arctic Ocean	Chen et al. 2019 (JGI)
Dehalococcoidia bacterium SCGC AG-205-M17	Single Cell Analysis	Aquatic/Marine/Oceanic	Mid-Ocean Ridge, Arctic Ocean	Chen et al. 2019 (JGI)
Dehalococcoidia bacterium SCGC AG-205-M20	Single Cell Analysis	Aquatic/Marine/Oceanic	Mid-Ocean Ridge, Arctic Ocean	Chen et al. 2019 (JGI)
Dehalococcoidia bacterium SCGC AG-205-M21	Single Cell Analysis	Aquatic/Marine/Oceanic	Mid-Ocean Ridge, Arctic Ocean	Chen et al. 2019 (JGI)
Dehalococcoidia bacterium SCGC AG-205-N19	Single Cell Analysis	Aquatic/Marine/Oceanic	Mid-Ocean Ridge, Arctic Ocean	Chen et al. 2019 (JGI)
Dehalococcoidia bacterium SCGC AG-205-N23	Single Cell Analysis	Aquatic/Marine/Oceanic	Mid-Ocean Ridge, Arctic Ocean	Chen et al. 2019 (JGI)
Dehalococcoidia bacterium SCGC AG-205-O14	Single Cell Analysis	Aquatic/Marine/Oceanic	Mid-Ocean Ridge, Arctic Ocean	Chen et al. 2019 (JGI)
Dehalococcoidia bacterium SCGC AG-205-P11	Single Cell Analysis	Aquatic/Marine/Oceanic	Mid-Ocean Ridge, Arctic Ocean	Chen et al. 2019 (JGI)
Dehalococcoidia bacterium SCGC AG-205-P14	Single Cell Analysis	Aquatic/Marine/Oceanic	Mid-Ocean Ridge, Arctic Ocean	Chen et al. 2019 (JGI)
Dehalococcoidia bacterium SCGC AG-206-C02	Single Cell Analysis	Aquatic/Marine/Oceanic	Mid-Ocean Ridge, Arctic Ocean	Chen et al. 2019 (JGI)
Dehalococcoidia bacterium SCGC AG-206-F20	Single Cell Analysis	Aquatic/Marine/Oceanic	Mid-Ocean Ridge, Arctic Ocean	Chen et al. 2019 (JGI)
Dehalococcoidia bacterium SCGC AG-206-G16	Single Cell Analysis	Aquatic/Marine/Oceanic	Mid-Ocean Ridge, Arctic Ocean	Chen et al. 2019 (JGI)
Dehalococcoidia bacterium SCGC AG-206-J22	Single Cell Analysis	Aquatic/Marine/Oceanic	Mid-Ocean Ridge, Arctic Ocean	Chen et al. 2019 (JGI)
Dehalococcoidia bacterium SCGC AG-206-P14	Single Cell Analysis	Aquatic/Marine/Oceanic	Mid-Ocean Ridge, Arctic Ocean	Chen et al. 2019 (JGI)
Dehalococcoidia	16S rRNA Gene Amplicon Sequencing	Aquatic/Freshwater/Lentic	Lake Pavin lake, Massif Central, France	Biderre-Petit et al. 2016
Dehalococcoidia	16S rRNA Gene Amplicon Sequencing	Aquatic/Marine/Sediments	Porto Marghera, Venice Lagoon, Italy	Nuzzo et al. 2017
Dehalococcoidia	16S rRNA Clone Sequencing	Aquatic/Marine/Sediments	Peru Margin, Cascadia Margin	Inagaki et al. 2006
Dehalococcoidia	16S rRNA Gene Amplicon Sequencing	Aquatic/Marine/Sediments	La Spezia Harbor, Mar Piccolo of Taranto and Sarno river mouth	Matturro et al. 2017
Dehalococcoidia	16S rRNA Gene Amplicon Sequencing	Terrestrial/Grassland/Prairies	Stuttgart, Germany	Yang et al. 2017
Dehalococcoidia	16S rRNA Clone Sequencing	Aquatic/Freshwater/Lotic	Michalovce district, Eastern Slovakia	Praveckova et al. 2015
Dehalococcoidia	16S rRNA Clone Sequencing	Aquatic/Marine/Tidal flat sediments	Jadebusen (Jade Bay), the North Sea coast of Lower Saxony, Germany	Kittelmann and Friedrich 2008
Dehalococcoidia	16S rRNA Gene Amplicon Sequencing	Aquatic/Freshwater/Lentic	Laguna Potrok Aike, Argentina	Vuillemin et al. 2018
Dehalococcoidia	16S rRNA Clone Sequencing	Aquatic/Marine&Freshwater/Sediments	Texas, USA	Hieke et al. 2016
Dehalococcoidia	16S rRNA Gene Amplicon Sequencing	Aquatic/Marine/Sediments	Barren Island in the Andaman Sea, coast of Chennai, coast of Cuddalore	Verma et al. 2017
Dehalococcoidia	16S rRNA Gene Amplicon Sequencing	Terrestrial/Forest/Surface Soils	Payne County, Oklahoma, USA	Lim et al. 2018
Dehalococcoidia	16S rRNA Gene Amplicon Sequencing	Terrestrial/Grassland/Sandy loam soil	Central Experimental Farm, Ottawa, Canada	Monreal et al. 2017
Dehalococcoidia	16S rRNA Gene Amplicon Sequencing	Aquatic/Marine/Sediments	Baltic Sea Basin	Zinke et al. 2017
Dehalococcoidia	16S rRNA Gene Amplicon Sequencing	Aquatic/Freshwater/Wetland	Louisiana, USA	Jeong and Ham 2017
Dehalococcoidia	16S rRNA Gene Amplicon Sequencing	Aquatic/Marine/Sediments	Active hydrothermal area, East of the Central Bay of Prony, in the south of New Caledonia	Postec et al. 2015
Dehalococcoidia	16S rRNA Clone Sequencing	Aquatic/Freshwater/Lentic	Western part of the grassfields, Cameroon volcanic line	Tiodjio et al. 2016
Dehalococcoidia	16S rRNA Gene Amplicon Sequencing	Aquatic/Mangrove/Sediments	Yunxiao National Mangrove Reserve in southeast China	Lin et al. 2019
Dehalococcoidia	16S rRNA Gene Amplicon Sequencing	Aquatic/Marine/Sediments	Arctic Baffin Bay between Canada and Greenland	Algora et al. 2016
Dehalococcoidia	16S rRNA Clone Sequencing	Aquatic/Marine&Freshwater/Sediments	Hong Kong, SAR	Wang et al. 2018
Dehalococcoidia	16S rRNA Gene Pyrosequencing	Aquatic/Freshwater/Lentic	East Coast of India in the Odisha, India	Raina et al. 2019
Dehalococcoidia	16S rRNA Gene Amplicon Sequencing	Aquatic/Marine/Sediments	Canterbury Basin	Gaboyer et al. 2015
Dehalococcoidia	16S rRNA Gene Amplicon Sequencing	Aquatic/Freshwater/Lotic	Longtang River, Qingyuan City, Guangdong Province, China	Zhang et al. 2017
Dehalococcoidia	16S rRNA Gene Pyrosequencing	Aquatic/Freshwater/Lentic	Lake Kinneret, northern Israel	Bar-Or et al. 2015
Dehalococcoidia	16S rRNA Gene Amplicon Sequencing	Engineered/Sediments	Ship ballast tanks, shipyard in Jiangyin City, Jiangsu Province, China	Lv et al. 2017
Dehalococcoidia	16S rRNA Gene Amplicon Sequencing	Aquatic/Marine/Muds	South Yellow Sea	Qiao et al. 2018
Dehalococcoidia	16S rRNA Gene Amplicon Sequencing	Aquatic/Freshwater/Peatlands	Northeast of the Qinghai–Tibetan Plateau	Zhong et al. 2017
Dehalococcoidia	16S rRNA Gene Amplicon Sequencing	Engineered	Olkiluoto, Finland	Rajala et al. 2017
Dehalococcoidia	16S rRNA Gene Amplicon Sequencing	Aquatic/Marine/Sediments	South China Sea during IODP Expedition 349 at sites U1431, U1432, and U1433	Graw et al. 2018
Dehalococcoidia	16S rRNA Gene Amplicon Sequencing	Aquatic/Marine&Freshwater/Sediments	La Jolla Canyon off the coast of California; Twin Lake, Golden Valley, Minnesota, USA	Harrison et al. 2018
Dehalococcoidia	16S rRNA Gene Pyrosequencing	Aquatic/Freshwater/Lentic	Taihu Lake, south of the Yangtze Delta, China	Chen et al. 2017
Dehalococcoidia	16S rRNA Gene Amplicon Sequencing	Aquatic/Freshwater/Lentic	Lake Towuti, Sulawesi Island, Indonesia	Vuillemin et al. 2017
Dehalococcoidia	16S rRNA Gene Amplicon Sequencing	Aquatic/Marine/Sediments	Oyster Rocks site of the Broadkill River, Milton, DE, USA	Rambo et al. 2019
Dehalococcoidia	16S rRNA Gene Amplicon Sequencing and Metagenomic Sequencing	Aquatic/Freshwater/Lentic	Hypersaline, eutrophic soda lakes located in the Kulunda Steppe, south-western Siberia, Altai, Russia	Vavourakis et al. 2018
Dehalococcoidia	16S rRNA Clone Sequencing	Aquatic/Freshwater/Lotic	Hackensack River, New York/New Jersey Harbor estuary, USA	Dam and Häggblom 2016
Dehalococcoidia	16S rRNA Gene Pyrosequencing	Aquatic/Freshwater/Lentic	Low-mineralized nitrogen alkaline hot springs (Seya and Alla), the Barguzin valley at the northeast side of the Lake Baikal (Russia); Tsenkher Spring, central part of Mongolia in the territory of Arkhangai Aimag (Mongolia)	Lavrentyeva et al. 2018
Dehalococcoidia	16S rRNA Gene Amplicon Sequencing	Aquatic/Marine	San Pedro Ocean Time series station (SPOT), San Pedro Basin (SPB), California	Monteverde et al. 2018
Dehalococcoidia	16S rRNA Gene Amplicon Sequencing	Aquatic/Marine/Sediments	Site C0020 Hole A in a water depth of 1,180 m off the Shimokita Peninsula, Japan.	Trembath-Reichert et al. 2017
Dehalococcoidia	16S rRNA Gene Pyrosequencing	Engineered	Zeeburgertunnel, Nieuwlekkerland , Westerkade, Hollandse Ijsselkade, Giessenburg of Netherlands	Kip et al. 2017
Dehalococcoidia	16S rRNA Gene Amplicon Sequencing	Aquatic/Marine/Sediments	Lagos lagoon, Cotonou, the Republic of Benin	Obi et al. 2016
Dehalococcoidia	16S rRNA Clone Sequencing	Aquatic/Marine/Sediments	Prony Bay, New Caledonia	Quéméneur et al. 2014
Dehalococcoidia	16S rRNA Gene Pyrosequencing	Aquatic/Freshwater/Lentic	Central station of the Ukhan–Tonkii transect, Baikal basin, Russian region of Siberia	Kurilkina et al. 2016
Dehalococcoidia	16S rRNA Gene Amplicon Sequencing	Aquatic/Freshwater/Lentic	Lake Fryxell, Antarctica	Saxton et al. 2016
Dehalococcoidia	16S rRNA Gene Amplicon Sequencing	Aquatic/Freshwater/Lentic	Arctic Lake	Comeau et al. 2012
